# Supplementary material for: The interplay between sex, time of day, fasting status, and their impact on cardiac mitochondrial structure, function, and dynamics
Source: Sci Rep. 2023 Dec 7;13:21638. doi: 10.1038/s41598-023-49018-z (PMC10703790; doi:10.1038/s41598-023-49018-z)
Supplement: Supplementary file 4 — Supplementary Tables. [file 41598_2023_49018_MOESM4_ESM.xlsx]

## Sheet: STable1
Supplementary Table 1: TOD effect on bodily, mitochondrial and mitophagy parameters in mito-QC mice by one-way ANOVA.
Parameters	One-way Anova	Sidak’s Post-hoc	ZT
BW/TL Male Fed	*0.0322	0.0693	12 VS 0
BW/TL Male Fast	*0.0119	**0.0076	4 vs 20
BVW/TL Male Fast	****<0.0001	****<0.0001, **0.0021, ****<0.0001, **0.0015, *0.0182, ***0.0003, *0.0134, ***0.0010	4 vs 16-20, 4 vs ZT0fast, 4 vs 4 fast, 8 vs 16, 8 vs 20, 8 vs 0fast, 8 vs 4fast, 12 vs 16, 12 vs 20, 12 vs 0fast, 12 vs 4fast
BVW/TL Female Fast	****<0.0001	***0.0004, ****<0.0001, **0.061, ***0.0004,	4 vs 12, 4 vs 16-28,
		****<0.0001, *0.0134, ***0.0004, *0.0473	8 vs 16, 8 vs 20,
			8 vs 0-4, 12 vs 0fast,
			12 vs 4fast, 16 vs 4fast
Mitophagy Male Fed	*0.0264	0.077	4 vs 0
Mitophagy Female Fed	**0.0067	*0.0318	4 vs 0
DRP1 Male Fast	****<0.001	*0.0175, **0.0065,	4 vs 8, 4 vs 16,
		*0.0333, 0.057,	4 vs 4fast, 8 vs 12,
		****<0.0001, *0.0228, ****<0.0001, *0.0232, ****<0.0001	8 vs 20, 12 vs 16,
			16 vs 20, 20 vs 0fast,
			20 vs 4fast
Mt Number Male Fed	***0.0005	**0.0047, **0.0035,	4 vs 8, 8 vs 12,
		***0.0003, *0.0145, **0.0047	8 vs 16, 8 vs 0, 8 vs 28
Mt Number Female Fed	***0.0004	*0.0461, ***<0.001, *0.0192, **0.0043	4 vs 16, 8 vs 16, 12 vs 16,
			16 vs 20
Mt Number Male Fast	**0.0018	*0.0286, **0.0052,	4 vs 20, 8 vs 20,
		0.0547, *0.0295	12 vs 20, 16 vs 20
Mt Number Female Fast	***0.0006	*0.0256, **0.0083,	8 vs 12, 12 vs 16,
		***0.0004, **0.0012	12 vs 20, 12 vs 4fast
Lipid Number Male Fed	****<0.0001	*0.0139, ****<0.0001, **0.0073, *0.0209, 0.056, *0.0139, ****<0.0001, *0.0118, **0.0069,	4 vs 8, 4 vs 20, 4 vs 0,
		*0.0437, ****<0.0001, **0.0073	8 vs 12, 8 vs 20, 8 vs 4,
			12 vs 20, 12 vs 0, 16 vs 20,
			20 vs 0, 20 vs 4, 0 vs 4
Lipid Number Female Fed	*0.0421	ns	ns
Lipid Number Male Fast	****<0.0001	****<0.0001, ****<0.0001,	4 vs 0fast, 4 vs 4fast,
		***0.0002, ***0.0004,	8 vs 0fast, 8 vs 4fast,
		**0.0072, *0.0149,	12 vs 0fast, 12 vs 4fast,
		**0.0015, **0.0030,	16 vs 0fast, 16 vs 4fast,
		***0.0004, ***0.0008	20 vs 0fast, 20 vs 4fast
Lipid Number Female Fast	****<0.0001	****<0.0001, *0.0192, **0.0030, **0.0034, ****<0.0001, *0.0190, *0.0235, *0.057, ***0.0002	4 vs 12, 4 vs 16, 4 vs 0fast,
			4 vs 4fast, 8 vs 12, 8 vs 0fast,
			8 vs 4fast, 12 vs 16, 12 vs 20
CS Activity Female Fast	**0.0026	0.054, **0.0056, *0.0037	4 vs 12, 4 vs 16, 4 vs 20
LDH Activity Male Fast	*0.0446	0.057	4 vs 20
CIV protein male fast	*0.0245	*0.0386	4 vs 20
CI Activity/CS Activity Male Fast	0.0567	*0.0447	4 vs 20
CI Activity/CS Activity Female Fast	****<0.0001	**0.0024, **0.0011, ***0.0001, ***0.001, **0.0016, **0.0015	4 vs 8, 4 vs 12, 4 vs 16,
			4 vs 20, 4 vs 0, 4 vs 4fast
CII Activity/CS Activity Male Fast	*0.0321	*0.0391, *0.044	4 vs 20, 4 vs 0
CII Activity/CS Activity Female Fast	*0.0101	*0.0272, *0.0412,	4 vs 8, 4 vs 12,
		*0.0201, *0.0254	4 vs 16, 4 vs 20
CIII Activity/CS Activity Female Fast	****<0.0001	***0.0002, ***0.0006,	4 vs 8, 4 vs 12,
		***0.0002, ***0.0001,	4 vs 16, 4 vs 20,
		***0.0005, **0.0018	4 vs 0, 4 vs 4fast
CS Activity/LDH activity Male Fast	**0.0015	*0.0458, ***0.0003	4 vs 12, 4 vs 20

## Sheet: Stable 2
Supplementary Table 2. Three-way ANOVA analyses of TOD, sex and fasting effect on bodily, mitochondrial and mitophagy parameters
Parameters	3-way Anova	Sidak’s Post-hoc for TOD	ZT
Complex 1 protein	Fast*0.0125	-	-
VDAC	TOD * 0.0176	*0.0152,	4 vs 20
	SEX ** 0.0012
CI Activity	Fast****<0.0001	0.08	4 vs 16
	Fast x Sex **0.0012
Lipid Number	TOD****<0.0001, Fast****<0.0001,	****<0.00001	4 vs 12-0
	SEX *0.0457,	***0.0001	8 vs 0
	TOD x Fast****<0.0001,
	TOD x SEX****<0.0001,
	Fast x SEX ***0.008
Mitochondria Number	TOD****<0.0001,	***0.0002,	8 vs 16,
	Fast **0.01	*0.0189, *0.0299,	8 vs 20, 8 vs 0, 12 vs 16
	TOD x Fast****<0.0001,	**0.0036
	TOD x SEX**0.0016,
	Fast x SEX *0.0247
Body Weight	TOD*0.0218	**0.0099,	4 vs 20,
	Fast **0.0016
	Sex****<0.0001
	TOD x Fast*0.0202
	TOD x sex**0.0013
Body weight % change	TOD****<0.0001,	**0.038, ****<0.0001, ****<0.0001, ****<0.0001, ***<0.0001, *0.0145, ***<0.0001,	4 vs 12, 4 vs 16, 4 vs 20, 4 vs 0, 4 vs 4fast, 8 vs 16, 8 vs 20,
	Fast ****<0.0001,	***0.0001, ****<0.0001	8 vs 0, 8 vs ZT4/fast
	TOD x Fast****<0.0001	**0.0014 *0.0186, ***0.0002	12 vs 20, 12 vs 0, 12 vs ZT4 fast
